# Supplementary material for: Adaptation of Drosophila to a novel laboratory environment reveals temporally heterogeneous trajectories of selected alleles
Source: Mol Ecol. 2012 Oct;21(20):4931–41. doi: 10.1111/j.1365-294X.2012.05673.x (PMC3533796; doi:10.1111/j.1365-294X.2012.05673.x)
Supplement: Supplementary file 1 [file mec0021-4931-SD1.xls]

## Sheet: B-M
GO category	exp. no. of genes	obs. no. of genes	P-Value	FDR	description	candidate genes
GO:0030261	1.243	8	1.12e-05	0.00728615	chromosome condensation	CG7538,CG3953,CG3041,CG3158,CG10223,CG12864,CG1911,CG7719
GO:0006323	1.246	8	1.14e-05	0.00728615	DNA packaging	CG7538,CG3953,CG3041,CG3158,CG10223,CG12864,CG1911,CG7719
GO:0003824	175	220	1.71e-05	0.0076479	catalytic activity	CG10685,CG6802,CG12559,CG6703,CG31233,CG31235,CG4993,CG7693,CG3477,CG6303,CG18578,CG31436,CG17023,CG31156,CG11143,CG7583,CG17299,CG11140,CG10564,CG4089,CG34384,CG4573,CG4576,CG1443,CG18041,CG10579,CG11821,CG31559,CG5568,CG31267,CG4582,CG3593,CG11066,CG30158,CG7223,CG4174,CG4562,CG5518,CG5414,CG10580,CG31543,CG14314,CG7643,CG11255,CG17907,CG11843,CG4053,CG31293,CG14325,CG42327,CG11859,CG7340,CG118…
GO:0071103	1.435	8	4.14e-05	0.0146417	DNA conformation change	CG7538,CG3953,CG3041,CG3158,CG10223,CG12864,CG1911,CG7719
GO:0007076	0.859	6	6.37e-05	0.0183858	mitotic chromosome condensation	CG3953,CG3041,CG3158,CG10223,CG12864,CG1911
GO:0008152	168.062	205	0.000307	0.0820996	metabolic process	CG10685,CG6802,CG12559,CG6703,CG31233,CG31235,CG4993,CG17838,CG4599,CG31381,CG5451,CG7693,CG3477,CG18578,CG31156,CG11143,CG7583,CG17299,CG11140,CG10564,CG4089,CG34384,CG4448,CG4573,CG1443,CG18041,CG10579,CG11821,CG5568,CG31267,CG1241,CG4582,CG3593,CG11066,CG30158,CG7223,CG4174,CG5518,CG5414,CG4952,CG14304,CG10580,CG31543,CG7643,CG11255,CG17907,CG11843,CG4053,CG31293,CG14325,CG42327,CG11859,CG7340…
GO:0034332	0.548	4	0.0006096	0.150813	adherens junction organization	CG12559,CG17484,CG5771,CG6383
GO:0016740	52.323	74	0.0006876	0.150813	transferase activity	CG10685,CG12559,CG6703,CG7693,CG18578,CG31436,CG17299,CG34384,CG4576,CG10579,CG3593,CG7223,CG10580,CG14314,CG7643,CG11255,CG11859,CG11851,CG34357,CG11889,CG3812,CG10067,CG18255,CG7156,CG2781,CG6768,CG11891,CG11089,CG3337,CG2666,CG17348,CG6834,CG14396,CG8874,CG10659,CG8665,CG42261,CG8866,CG6653,CG30463,CG10535,CG17269,CG16723,CG18402,CG13270,CG6963,CG17559,CG7921,CG16848,CG10177,CG10170,CG10183,CG…
GO:0034334	0.254	3	0.0012806	0.194344	adherens junction maintenance	CG12559,CG17484,CG5771
GO:0005524	40.99	59	0.0013285	0.194344	ATP binding	CG12559,CG6703,CG31381,CG7693,CG17023,CG4089,CG4573,CG10579,CG7223,CG4562,CG5414,CG7643,CG31293,CG11859,CG7538,CG34357,CG14741,CG31108,CG10067,CG18255,CG7156,CG10092,CG3339,CG3723,CG10506,CG17348,CG14396,CG8874,CG9813,CG31212,CG3158,CG9270,CG8866,CG10229,CG10223,CG17269,CG18402,CG6174,CG6963,CG17559,CG10177,CG3985,CG9492,CG10967,CG9990,CG10951,CG9594,CG15148,CG2146,CG12072,CG5394,CG5670,CG6027,CG…
GO:0032559	41.094	59	0.0014268	0.194344	adenyl ribonucleotide binding	CG12559,CG6703,CG31381,CG7693,CG17023,CG4089,CG4573,CG10579,CG7223,CG4562,CG5414,CG7643,CG31293,CG11859,CG7538,CG34357,CG14741,CG31108,CG10067,CG18255,CG7156,CG10092,CG3339,CG3723,CG10506,CG17348,CG14396,CG8874,CG9813,CG31212,CG3158,CG9270,CG8866,CG10229,CG10223,CG17269,CG18402,CG6174,CG6963,CG17559,CG10177,CG3985,CG9492,CG10967,CG9990,CG10951,CG9594,CG15148,CG2146,CG12072,CG5394,CG5670,CG6027,CG…
GO:0030554	41.14	59	0.0014747	0.194344	adenyl nucleotide binding	CG12559,CG6703,CG31381,CG7693,CG17023,CG4089,CG4573,CG10579,CG7223,CG4562,CG5414,CG7643,CG31293,CG11859,CG7538,CG34357,CG14741,CG31108,CG10067,CG18255,CG7156,CG10092,CG3339,CG3723,CG10506,CG17348,CG14396,CG8874,CG9813,CG31212,CG3158,CG9270,CG8866,CG10229,CG10223,CG17269,CG18402,CG6174,CG6963,CG17559,CG10177,CG3985,CG9492,CG10967,CG9990,CG10951,CG9594,CG15148,CG2146,CG12072,CG5394,CG5670,CG6027,CG…
GO:0008284	3.544	9	0.0016021	0.194344	positive regulation of cell proliferation	CG12559,CG7223,CG17077,CG10334,CG3619,CG18402,CG4257,CG6376,CG6383
GO:0004046	0.205	3	0.0016062	0.194344	aminoacylase activity	CG17110,CG6738,CG6726
GO:0034331	0.713	4	0.0016649	0.194344	cell junction maintenance	CG12559,CG17484,CG5771,CG6383
GO:0015020	2.04	7	0.0016969	0.194344	glucuronosyltransferase activity	CG18578,CG10067,CG6653,CG13270,CG5724,CG17200,CG5999
GO:0048284	0.97	5	0.0017881	0.194344	organelle fusion	CG5000,CG8228,CG5771,CG12295,CG8454
GO:0016874	8.642	18	0.0020423	0.210274	ligase activity	CG6303,CG4089,CG4573,CG5568,CG5414,CG31108,CG10092,CG10506,CG17486,CG3412,CG5823,CG5191,CG3985,CG40045,CG9484,CG5629,CG5394,CG6007
GO:0003674	399.515	434	0.0022706	0.224871	molecular_function	CG10685,CG6802,CG4810,CG12559,CG6703,CG6705,CG31233,CG31235,CG31782,CG4993,CG33100,CG17838,CG34127,CG17835,CG4599,CG31381,CG18023,CG31243,CG7694,CG7693,CG3477,CG6303,CG4312,CG18578,CG11804,CG34139,CG10693,CG31436,CG17023,CG31156,CG11143,CG31158,CG7583,CG17299,CG11140,CG10564,CG11525,CG4089,CG7442,CG15274,CG17956,CG34384,CG5434,CG4573,CG4576,CG1443,CG18041,CG31262,CG10579,CG7431,CG11821,CG31559,CG…
GO:0071956	0.751	4	0.0024112	0.224871	cellular component maintenance at cellular level	CG12559,CG17484,CG5771,CG6383
GO:0022416	3.073	8	0.0025049	0.224871	bristle development	CG7583,CG10619,CG10229,CG9749,CG5629,CG5771,CG5099,CG12163
GO:0007088	1.521	6	0.0032939	0.260315	regulation of mitosis	CG1569,CG7643,CG3953,CG3412,CG6235,CG7719
GO:0051783	1.521	6	0.0032939	0.260315	regulation of nuclear division	CG1569,CG7643,CG3953,CG3412,CG6235,CG7719
GO:0031256	0.004	1	0.0035992	0.260315	leading edge membrane	CG9749
GO:0031258	0.004	1	0.0035992	0.260315	lamellipodium membrane	CG9749
GO:0006424	0.139	2	0.0036593	0.260315	glutamyl-tRNA aminoacylation	CG4573,CG5394
GO:0042127	9.186	17	0.0038599	0.260315	regulation of cell proliferation	CG12559,CG7223,CG4637,CG10719,CG17077,CG6667,CG10334,CG3412,CG3143,CG3619,CG18402,CG9484,CG12072,CG4257,CG6235,CG6376,CG6383
GO:0034660	3.149	9	0.0039598	0.260315	ncRNA metabolic process	CG31381,CG4573,CG5414,CG10092,CG10463,CG10506,CG10719,CG9799,CG5394
GO:0003696	0.11	2	0.0040096	0.260315	satellite DNA binding	CG10223,CG6219
GO:0040029	4.164	10	0.0040896	0.260315	regulation of gene expression, epigenetic	CG11375,CG3274,CG6889,CG3041,CG3158,CG10223,CG10535,CG8599,CG15532,CG12357
GO:0016050	1.664	6	0.0041571	0.260315	vesicle organization	CG6056,CG8228,CG9388,CG5771,CG12295,CG8454
GO:0016620	1.594	6	0.0043094	0.262483	oxidoreductase activity, acting on the aldehyde or oxo group of donors, NAD or NADP as acceptor	CG11140,CG1443,CG14893,CG4770,CG8665,CG17562
GO:0035639	49.189	66	0.0047524	0.268855	purine ribonucleoside triphosphate binding	CG12559,CG6703,CG31381,CG7693,CG17023,CG4089,CG4573,CG10579,CG30158,CG7223,CG4562,CG5414,CG7643,CG31293,CG11859,CG7538,CG34357,CG14741,CG31108,CG10067,CG18255,CG7156,CG10092,CG3339,CG10840,CG3723,CG10506,CG17348,CG14396,CG8874,CG9813,CG31212,CG3158,CG9270,CG10628,CG8866,CG10229,CG10223,CG17269,CG18402,CG6174,CG6963,CG17559,CG10177,CG8801,CG9366,CG3985,CG9492,CG10967,CG2108,CG9990,CG10951,CG9594,C…
GO:0008195	0.533	3	0.0048453	0.268855	phosphatidate phosphatase activity	CG8805,CG8804,CG32491
GO:0044237	112.04	136	0.0048651	0.268855	cellular metabolic process	CG10685,CG12559,CG6703,CG4993,CG17838,CG4599,CG31381,CG5451,CG7693,CG31156,CG11143,CG17299,CG11140,CG10564,CG4089,CG34384,CG4448,CG4573,CG18041,CG10579,CG1241,CG3593,CG30158,CG7223,CG4174,CG5414,CG4952,CG10580,CG7643,CG11255,CG17907,CG31293,CG14325,CG42327,CG11859,CG7538,CG11851,CG4043,CG34357,CG14741,CG17928,CG18389,CG14283,CG14297,CG11094,CG3812,CG31108,CG10067,CG3953,CG18255,CG7156,CG2781,CG70…
GO:0032555	49.293	66	0.005014	0.268855	purine ribonucleotide binding	CG12559,CG6703,CG31381,CG7693,CG17023,CG4089,CG4573,CG10579,CG30158,CG7223,CG4562,CG5414,CG7643,CG31293,CG11859,CG7538,CG34357,CG14741,CG31108,CG10067,CG18255,CG7156,CG10092,CG3339,CG10840,CG3723,CG10506,CG17348,CG14396,CG8874,CG9813,CG31212,CG3158,CG9270,CG10628,CG8866,CG10229,CG10223,CG17269,CG18402,CG6174,CG6963,CG17559,CG10177,CG8801,CG9366,CG3985,CG9492,CG10967,CG2108,CG9990,CG10951,CG9594,C…
GO:0032553	49.293	66	0.005014	0.268855	ribonucleotide binding	CG12559,CG6703,CG31381,CG7693,CG17023,CG4089,CG4573,CG10579,CG30158,CG7223,CG4562,CG5414,CG7643,CG31293,CG11859,CG7538,CG34357,CG14741,CG31108,CG10067,CG18255,CG7156,CG10092,CG3339,CG10840,CG3723,CG10506,CG17348,CG14396,CG8874,CG9813,CG31212,CG3158,CG9270,CG10628,CG8866,CG10229,CG10223,CG17269,CG18402,CG6174,CG6963,CG17559,CG10177,CG8801,CG9366,CG3985,CG9492,CG10967,CG2108,CG9990,CG10951,CG9594,C…
GO:0017076	49.468	66	0.0054858	0.276588	purine nucleotide binding	CG12559,CG6703,CG31381,CG7693,CG17023,CG4089,CG4573,CG10579,CG30158,CG7223,CG4562,CG5414,CG7643,CG31293,CG11859,CG7538,CG34357,CG14741,CG31108,CG10067,CG18255,CG7156,CG10092,CG3339,CG10840,CG3723,CG10506,CG17348,CG14396,CG8874,CG9813,CG31212,CG3158,CG9270,CG10628,CG8866,CG10229,CG10223,CG17269,CG18402,CG6174,CG6963,CG17559,CG10177,CG8801,CG9366,CG3985,CG9492,CG10967,CG2108,CG9990,CG10951,CG9594,C…
GO:0008513	1.246	5	0.0054985	0.276588	secondary active organic cation transmembrane transporter activity	CG7442,CG7333,CG10486,CG6356,CG6231
GO:0021955	0.197	2	0.005567	0.276588	central nervous system neuron axonogenesis	CG4637,CG9749
GO:0006944	0.836	4	0.0068213	0.313032	cellular membrane fusion	CG8228,CG5771,CG12295,CG8454
GO:0061025	0.836	4	0.0068213	0.313032	membrane fusion	CG8228,CG5771,CG12295,CG8454
GO:0005700	4.544	10	0.0068257	0.313032	polytene chromosome	CG11525,CG17704,CG11375,CG18389,CG3274,CG31212,CG1765,CG12864,CG32491,CG8208
GO:0035233	0.194	2	0.0069553	0.313032	germ cell repulsion	CG8805,CG8804
GO:0006399	2.22	7	0.0069935	0.313032	tRNA metabolic process	CG31381,CG4573,CG5414,CG10092,CG10463,CG10506,CG5394
GO:0016772	30.273	43	0.007086	0.313032	transferase activity, transferring phosphorus-containing groups	CG10685,CG12559,CG6703,CG7693,CG31436,CG17299,CG34384,CG10579,CG7223,CG14314,CG7643,CG11255,CG11859,CG34357,CG11889,CG18255,CG7156,CG6768,CG11891,CG17348,CG6834,CG14396,CG8874,CG8866,CG10535,CG17269,CG18402,CG6963,CG17559,CG16848,CG10177,CG10967,CG16708,CG10951,CG12072,CG7602,CG6908,CG6027,CG4201,CG5483,CG6114,CG7717,CG7719
GO:0006906	0.482	3	0.007216	0.313455	vesicle fusion	CG8228,CG5771,CG12295
GO:0008354	3.87	9	0.0078161	0.317618	germ cell migration	CG18445,CG7223,CG3953,CG4637,CG6667,CG8805,CG8804,CG3992,CG32491
GO:0006418	1.276	5	0.0078457	0.317618	tRNA aminoacylation for protein translation	CG4573,CG5414,CG10092,CG10506,CG5394
GO:0043039	1.276	5	0.0078457	0.317618	tRNA aminoacylation	CG4573,CG5414,CG10092,CG10506,CG5394
GO:2000242	0.161	2	0.0078604	0.317618	negative regulation of reproductive process	CG3412,CG12357
GO:0016742	0.164	2	0.0089656	0.350112	hydroxymethyl-, formyl- and related transferase activity	CG11089,CG8665
GO:0042180	9.779	18	0.008994	0.350112	cellular ketone metabolic process	CG4573,CG4174,CG5414,CG14325,CG17928,CG2781,CG17110,CG10092,CG10506,CG17486,CG6738,CG6666,CG6726,CG3999,CG40050,CG33090,CG5394,CG6009
GO:0006082	9.084	17	0.0093694	0.350112	organic acid metabolic process	CG4573,CG4174,CG5414,CG14325,CG17928,CG2781,CG17110,CG10092,CG10506,CG17486,CG6738,CG6666,CG6726,CG3999,CG33090,CG5394,CG6009
GO:0019752	9.084	17	0.0093694	0.350112	carboxylic acid metabolic process	CG4573,CG4174,CG5414,CG14325,CG17928,CG2781,CG17110,CG10092,CG10506,CG17486,CG6738,CG6666,CG6726,CG3999,CG33090,CG5394,CG6009
GO:0043436	9.084	17	0.0093694	0.350112	oxoacid metabolic process	CG4573,CG4174,CG5414,CG14325,CG17928,CG2781,CG17110,CG10092,CG10506,CG17486,CG6738,CG6666,CG6726,CG3999,CG33090,CG5394,CG6009
GO:0060326	0.606	3	0.009832	0.361583	cell chemotaxis	CG4637,CG8805,CG8804
GO:0043038	1.365	5	0.0103753	0.363445	amino acid activation	CG4573,CG5414,CG10092,CG10506,CG5394
GO:0031936	0.191	2	0.0103805	0.363445	negative regulation of chromatin silencing	CG11375,CG3274
GO:0004819	0.011	1	0.0108148	0.363445	glutamine-tRNA ligase activity	CG10506
GO:0016875	1.38	5	0.0110905	0.363445	ligase activity, forming carbon-oxygen bonds	CG4573,CG5414,CG10092,CG10506,CG5394
GO:0016876	1.38	5	0.0110905	0.363445	ligase activity, forming aminoacyl-tRNA and related compounds	CG4573,CG5414,CG10092,CG10506,CG5394
GO:0004812	1.38	5	0.0110905	0.363445	aminoacyl-tRNA ligase activity	CG4573,CG5414,CG10092,CG10506,CG5394
GO:0034641	45.167	60	0.0111934	0.363445	cellular nitrogen compound metabolic process	CG10685,CG17838,CG31381,CG5451,CG31156,CG10564,CG4573,CG3593,CG30158,CG4174,CG5414,CG4952,CG11255,CG17907,CG31293,CG7538,CG4043,CG34357,CG14741,CG11094,CG3953,CG6768,CG17110,CG10092,CG11089,CG10463,CG3041,CG10506,CG10719,CG17486,CG6738,CG8665,CG3158,CG6726,CG10223,CG12250,CG18410,CG9345,CG3999,CG6993,CG5930,CG5629,CG12345,CG12864,CG12357,CG9799,CG5250,CG7602,CG5394,CG6376,CG2922,CG6030,CG5670,CG6…
GO:0004818	0.198	2	0.0114367	0.363445	glutamate-tRNA ligase activity	CG4573,CG5394
GO:0007127	1.016	4	0.0114755	0.363445	meiosis I	CG7643,CG6072,CG32491,CG7719
GO:0008194	6.84	13	0.0114893	0.363445	UDP-glycosyltransferase activity	CG18578,CG10580,CG10067,CG2781,CG2666,CG6653,CG30463,CG13270,CG7921,CG10170,CG5724,CG17200,CG5999
GO:0050567	0.221	2	0.0116596	0.366752	glutaminyl-tRNA synthase (glutamine-hydrolyzing) activity	CG5191,CG6007
GO:0009987	282.85	310	0.012029	0.368567	cellular process	CG10685,CG4810,CG12559,CG6703,CG8064,CG6705,CG4993,CG33100,CG17838,CG34127,CG17835,CG4599,CG1569,CG31381,CG5451,CG18023,CG31243,CG7693,CG5586,CG3477,CG6303,CG4312,CG11804,CG10693,CG31156,CG11143,CG7583,CG17299,CG11140,CG10564,CG4089,CG18445,CG7442,CG15274,CG34384,CG4448,CG4573,CG34110,CG18041,CG31262,CG10579,CG7431,CG31559,CG31161,CG1241,CG3593,CG18076,CG30158,CG14575,CG7223,CG4174,CG4562,CG5414,…
GO:0090304	25.554	37	0.0121672	0.368567	nucleic acid metabolic process	CG10685,CG17838,CG31381,CG5451,CG4573,CG5414,CG4952,CG31293,CG7538,CG4043,CG11094,CG3953,CG6768,CG10092,CG10463,CG3041,CG10506,CG10719,CG3158,CG10223,CG12250,CG18410,CG6993,CG5930,CG12864,CG12357,CG9799,CG7602,CG5394,CG6376,CG2922,CG6219,CG6345,CG6011,CG1911,CG5099,CG7719
GO:0000166	62.114	78	0.0122018	0.368567	nucleotide binding	CG12559,CG6703,CG17838,CG31381,CG31243,CG7693,CG17023,CG7583,CG4089,CG4573,CG10579,CG30158,CG7223,CG4562,CG5414,CG4952,CG7643,CG31293,CG11859,CG7538,CG34357,CG34354,CG14741,CG31108,CG10067,CG18255,CG7156,CG6768,CG10092,CG3339,CG10840,CG3723,CG10506,CG17348,CG14396,CG8874,CG9813,CG31212,CG3158,CG9270,CG10628,CG8866,CG9809,CG10229,CG10223,CG17269,CG18402,CG6174,CG5028,CG6963,CG17559,CG10177,CG8801,…
GO:0005694	5.511	11	0.0123724	0.372192	chromosome	CG11525,CG17704,CG11375,CG18389,CG3274,CG31212,CG10223,CG1765,CG12864,CG32491,CG8208
GO:0071248	0.199	2	0.0130047	0.372192	cellular response to metal ion	CG12559,CG7717
GO:0071241	0.199	2	0.0130047	0.372192	cellular response to inorganic substance	CG12559,CG7717
GO:0071243	0.199	2	0.0130047	0.372192	cellular response to arsenic-containing substance	CG12559,CG7717
GO:0071276	0.199	2	0.0130047	0.372192	cellular response to cadmium ion	CG12559,CG7717
GO:0051119	1.01	4	0.0130274	0.372192	sugar transmembrane transporter activity	CG1208,CG31100,CG17975,CG5760
GO:0008327	0.014	1	0.0136473	0.384732	methyl-CpG binding	CG8208
GO:0000784	0.014	1	0.0136996	0.384732	nuclear chromosome, telomeric region	CG6219
GO:0006796	29.127	40	0.0139849	0.384732	phosphate metabolic process	CG12559,CG6703,CG4993,CG7693,CG17299,CG34384,CG18041,CG10579,CG7223,CG7643,CG42327,CG11859,CG34357,CG14297,CG18255,CG7156,CG17348,CG10443,CG14396,CG8874,CG8866,CG17269,CG18402,CG6963,CG17559,CG10177,CG8805,CG8804,CG10967,CG10951,CG12072,CG6235,CG8402,CG6027,CG4201,CG5483,CG6114,CG7717,CG7719,CG1906
GO:0006793	29.127	40	0.0139849	0.384732	phosphorus metabolic process	CG12559,CG6703,CG4993,CG7693,CG17299,CG34384,CG18041,CG10579,CG7223,CG7643,CG42327,CG11859,CG34357,CG14297,CG18255,CG7156,CG17348,CG10443,CG14396,CG8874,CG8866,CG17269,CG18402,CG6963,CG17559,CG10177,CG8805,CG8804,CG10967,CG10951,CG12072,CG6235,CG8402,CG6027,CG4201,CG5483,CG6114,CG7717,CG7719,CG1906
GO:0006528	0.014	1	0.014423	0.385541	asparagine metabolic process	CG17486
GO:0006529	0.014	1	0.014423	0.385541	asparagine biosynthetic process	CG17486
GO:0004066	0.014	1	0.014423	0.385541	asparagine synthase (glutamine-hydrolyzing) activity	CG17486

## Sheet: B-E
GO category	exp. no. of genes	obs. no. of genes	P-Value	FDR	description	candidate genes
GO:0008152	149.564	190	4.52e-05	0.0635903	metabolic process	CG6802,CG7415,CG31235,CG4998,CG7002,CG7693,CG4316,CG18578,CG17299,CG11140,CG10564,CG7432,CG17294,CG4089,CG34384,CG6412,CG4448,CG1443,CG31267,CG31368,CG33111,CG14301,CG4568,CG7223,CG4174,CG14304,CG4467,CG31543,CG31002,CG1469,CG17604,CG7347,CG7549,CG34375,CG7643,CG17907,CG4053,CG4879,CG31293,CG42327,CG7340,CG11668,CG14895,CG11851,CG7675,CG31028,CG11033,CG11963,CG14741,CG7525,CG18389,CG14880,CG18233…
GO:0003824	156.181	190	0.0005642	0.326367	catalytic activity	CG6802,CG7415,CG31235,CG4998,CG7693,CG4316,CG6303,CG18578,CG31436,CG17023,CG17299,CG11140,CG10564,CG7432,CG17294,CG4089,CG34384,CG1443,CG31267,CG31368,CG33111,CG11069,CG4568,CG7223,CG4174,CG5410,CG4467,CG31543,CG14314,CG31002,CG1469,CG7347,CG11637,CG11988,CG7643,CG17907,CG4053,CG4879,CG31293,CG42327,CG7340,CG11668,CG14895,CG7678,CG11851,CG7675,CG11033,CG31121,CG11963,CG14741,CG7525,CG18233,CG7789…
GO:0004003	0.802	5	0.0007927	0.326367	ATP-dependent DNA helicase activity	CG7347,CG4879,CG31293,CG4261,CG5247
GO:0015020	1.816	7	0.0008244	0.326367	glucuronosyltransferase activity	CG18578,CG31002,CG4772,CG6653,CG5724,CG17200,CG5999
GO:0017101	0.1	2	0.0010304	0.326367	aminoacyl-tRNA synthetase multienzyme complex	CG12304,CG5394
GO:0051119	0.898	5	0.001093	0.326367	sugar transmembrane transporter activity	CG1208,CG31100,CG10007,CG10960,CG5760
