# Supplementary material for: Adaptation of Drosophila to a novel laboratory environment reveals temporally heterogeneous trajectories of selected alleles
Source: Mol Ecol. 2012 Oct;21(20):4931–41. doi: 10.1111/j.1365-294X.2012.05673.x (PMC3533796; doi:10.1111/j.1365-294X.2012.05673.x)
Supplement: Supplementary file 4 [file mec0021-4931-SD4.txt]

! 1!
Supplementary,Information,,1!
,2!
,3!
!4!
Independence,of,SNPs ..............................................................................................................2!5!
Validation,of,two,different,selection,trajectories ...........................................................4!6!
Recessive,deleterious,alleles .................................................................................................5!7!
Plateaus,in,the,BAM,comparison,are,unlikely,an,artifact,of,hitchhiked,,nonA8!
selected,SNPs ...............................................................................................................................6!9!
Exclusion,of,the,MAE,comparison..........................................................................................8!10!
References ....................................................................................................................................8!11!
Supplementary,Figures,and,Tables .....................................................................................9!12!
!13!
!14!
!15!
!16!
!17!
!18!
!19!
!20!
!21!
!22!
!23!
!24!! 2!
Independence'of'SNPs'25!
One!simplification!of!our!statistical!analysis!for!the!identification!of!selected!26!
SNPs!was!the!assumption!of!their!independence.!The!drawback!of!this!approach!27!
is!that!linkage!disequilibrium!might!result!in!the!false!classification!of!neutral!28!
SNPs!as!selected!ones.!Consequently,!this!may!cause!the!clustering!of!SNPs!that!29!
are!classified!as!selected!SNPs.!Increased!LD!should!thus!be!manifested!as!more!30!
pronounced!clustering,!eventually!leading!to!large!blocks!of!highly!correlated!31!
SNPs.!Furthermore,!with!an!increasing!number!of!neutral!SNPs!being!wrongly!32!
classified!as!selected!(due!to!LD),!no!functional!class!(e.g.,!introns)!would!be!33!
expected!to!be!overrepresented.!To!study!the!impact!of!our!assumption!of!34!
independence!of!SNPs!we!performed!three!analyses.!First,!we!evaluated!to!what!35!
extent!SNPs!in!the!proximity!of!those!classified!as!being!selected!show!evidence!36!
of!nonRneutral!behavior!(Fig.!4!and!Supplementary!Fig.!8).!Importantly,!while!37!
SNPs!in!the!proximity!of!our!candidate!SNPs!also!showed!some!indication!of!38!
selection,!this!effect!very!quickly!leveled!off!within!a!few!hundred!bases.!39!
Therefore!only!a!tiny!proportion!of!the!genome!is!affected!by!linkage.!Second,!we!40!
asked!whether!functional!categories!were!overrepresented!among!the!SNPs!41!
classified!as!being!selected.!In!the!presence!of!large!blocks!of!correlated!SNPs,!42!
the!pattern!of!random!SNPs!should!not!differ!from!that!of!selected!SNPs.!We!43!
found,!however,!that!a!larger!number!of!selected!SNPs!was!located!in!introns!and!44!
nonRsynonymous!codon!positions!than!expected!by!chance!(i.e.,!the!fraction!of!45!
nonRselected!SNPs!in!introns!and!nonRsynonymous!codon!positions!was!lower!46!
than!that!of!selected!SNPs;!see!Supplementary!Table!6).!Third,!we!measured!the!47!
distance!between!neighboring!candidate!SNPs!and!plotted!the!distribution!of!48!! 3!
distances.!Although!there!is!a!slight!excess!of!neighboring!candidates!within!a!49!
100!bp!distance!(14.8%!for!BRM!and!17.1%!for!BRE;!see!Supplementary!Fig.!12),!50!
which!is!in!concordance!with!the!results!shown!in!Fig.!4,!the!vast!majority!of!51!
candidates!is!separated!by!much!larger!distances:!over!40%!of!all!top!2000!SNPs!52!
are!located!(43.8%!for!BRM!and!40.1%!for!BRE)!more!than!10!kbp!away!from!the!53!
closest!neighbor.!In!summary,!these!analyses!show!that!the!majority!of!SNPs!54!
classified!by!us!as!being!selected!very!likely!represent!true!targets!of!selection!55!
and!that!the!number!of!false!positives!due!to!our!simplifying!assumption!is!not!56!
very!large.!!57!
!58!
The!absence!of!large!blocks!of!correlated!SNPs!may!appear!surprising,!in!59!
particular!in!the!light!of!previous!experimental!evolution!studies.!Nevertheless,!60!
the!explanation!for!this!pattern!is!quite!straightforward:!contrary!to!other!61!
studies,!we!started!from!a!freshly!collected!outbred!population!and!monitored!62!
adaptation!over!a!very!short!time!scale.!Selected!SNPs!were!thus!already!63!
segregating!at!a!moderate!allele!frequency!at!the!beginning!of!our!experiment!64!
(see!Supplementary!Fig.!6).!Given!the!low!levels!of!LD!in!natural!D.#melanogaster!65!
populations!(Miyashita!&!Langley!1988),!favorable!alleles!occur!in!many!66!
different!haplotypes.!Hence,!if!selection!increases!the!frequency!of!a!favorable!67!
allele,!the!influence!on!linked!sites!is!only!moderate!(as!seen!in!Fig.!4).!Also!note!68!
that!a!different!pattern!is!expected!for!selection!of!novel!beneficial!mutations,!69!
leading!to!large!block!of!correlated!sites;!however,!only!few!recombination!70!
events!occurred!during!our!experiment!due!to!the!small!number!of!generations.!!71!
!72!! 4!
Importantly,!the!extent!to!which!our!assumption!of!independence!among!SNPs!is!73!
met!depends!on!the!amount!of!LD!present!in!natural!D.#melanogaster!74!
populations.!While!the!genomic!levels!of!LD!in!natural!D.#melanogaster!75!
populations!are!not!yet!known,!some!predictions!can!be!made!based!on!the!76!
recombination!map:!low!levels!of!recombination!on!the!4th!chromosome!and!77!
towards!the!telomeres!and!centromeres!are!expected!to!result!in!higher!levels!of!78!
LD!(and!hence!a!higher!false!positive!rate!based!on!our!test).!!79!
!80!
An!alternative!to!our!assumption!of!independence!would!be!to!perform!81!
computer!simulations!that!incorporate!levels!of!LD!in!the!base!population,!82!
recombination!rates!and!selection.!Given!that!neither!the!patterns!of!LD!across!83!
the!D.#melanogaster!genome!are!known!nor!the!details!of!the!selection!process!84!
are!understood,!we!do!not!think!that!simulations!would!be!a!more!powerful!85!
approach!for!analyzing!genomeRwide!patterns!of!allele!frequency!changes!in!our!86!
experiment.!87!
!88!
Validation'of'two'different'selection'trajectories'89!
We!further!validated!the!trajectories!of!selected!SNPs!identified!in!the!90!
comparison!BRM!or!BRE!by!comparing!the!slopes!of!the!trajectories!(allele!91!
frequency!changes)!for!the!comparisons!of!B!to!generation!15,!B!to!generation!92!
27,!and!B!to!generation!37!for!the!replicate!population!for!which!a!total!of!four!93!
time!points!was!sequenced.!As!expected!with!two!different!classes!of!allele!94!
frequency!trajectories,!we!found!two!distinct!distributions!of!slopes!of!AFC!95!
relative!to!the!base!population!that!differed!significantly!from!each!other!96!! 5!
(Wilcoxon!Rank!Test,!W=625559,!P<0.001;!see!Supplementary!Fig.!4).!For!97!
candidate!SNPs!from!the!comparison!BRM!the!median!of!the!slope!was!close!to!98!
zero,!confirming!the!existence!of!an!allele!frequency!plateau.!In!contrast,!for!the!99!
comparison!candidate!SNPs!from!BRE,!we!found!a!positive!slope!consistent!with!100!
the!notion!that!allele!frequencies!increase!steadily.!Because!the!identification!of!101!
significant!SNPs!may!result!in!biased!estimates!of!allele!frequency!change,!we!102!
repeated!the!analysis!by!comparing!(i)!B!to!generation!27!and!to!generation!37!103!
for!those!SNPs!that!were!significant!in!the!comparison!BRM!and!(ii)!B!to!104!
generation!15!and!to!generation!27!for!those!SNPs!that!were!significant!in!the!105!
comparison!BRE.!As!expected,!this!analysis!generated!a!broader!distribution!of!106!
slopes,!but!the!overall!pattern!of!two!distinct!classes!of!allele!frequency!107!
trajectories!was!confirmed!(see!Supplementary!Fig.!5).!108!
!109!
Recessive'deleterious'alleles'110!
A!classic!result!from!Drosophila!population!genetics!is!the!absence!of!recessive!111!
lethals!on!the!XRchromosome.!Since!we!noticed!that!selected!alleles!were!112!
substantially!underrepresented!on!the!XRchromosome,!this!might!suggest!that!113!
recessive!deleterious!alleles!are!responsible!for!the!observed!allele!frequency!114!
changes.!Nevertheless,!we!do!not!think!that!this!is!likely!to!be!the!case.!While!115!
recessive!lethal!alleles!are!abundant!in!Drosophila,!the!frequency!of!each!allele!is!116!
low!(Dobzhansky!&!Wright!1941).!Thus,!even!if!the!population!size!is!117!
dramatically!reduced!(e.g.,!as!in!our!experiment,!Ne#of!at!least!200),!only!very!118!
rarely!will!individuals!be!homozygous!for!a!recessive!deleterious!allele.!Rare!119!! 6!
recessive!deleterious!alleles!are!therefore!very!unlikely!to!cause!the!kind!of!120!
major!allele!frequency!changes!we!have!observed!in!our!experiment.!!121!
!122!
Plateaus'in'the'B;M'comparison'are'unlikely'an'artifact'of'hitchhiked,'123!
non;selected'SNPs'124!
Two!–!not!mutually!exclusive!–!scenarios!can!explain!how!linkage!between!125!
neutral!and!selected!SNPs!could!potentially!lead!to!allele!frequency!plateaus.!126!
Both!scenarios!assume!that!linked!neutral!SNPs!substantially!outnumber!127!
selected!SNPs.!!128!
!129!
In!the!first!scenario,!neutral!SNPs!are!only!partially!linked!to!selected!ones.!130!
During!the!experiment!selected!SNPs!become!fixed,!but!partially!linked!neutral!131!
SNPs!will!reach!a!plateau.!The!level!of!the!plateau!depends!on!the!extent!of!LD!132!
between!linked!SNPs!at!the!beginning!of!the!experiment.!We!consider!this!133!
explanation!unlikely!since!the!significant!SNPs!in!the!BRM!comparison!134!
experienced!a!large!allele!frequency!change!from!the!beginning!to!the!middle!of!135!
the!experiment.!If!these!SNPs!were!partially!linked!to!a!causative!SNP,!the!136!
causative!SNPs!would!have!undergone!an!even!more!extreme!allele!frequency!137!
shift!than!the!majority!of!unselected!SNPs.!To!test!whether!this!hypothesis!is!138!
consistent!with!our!data,!we!analyzed!the!frequency!changes!of!SNPs!with!a!139!
frequency!of!at!least!0.9!at!the!middle!of!the!experiment!(M)!(Supplementary!140!
Figure!8).!As!expected,!these!SNPs!changed!significantly!less!in!frequency!than!141!
the!full!data!set!of!the!2000!SNPs!from!the!BRM!comparison!(Wilcoxon!Rank!test:!142!! 7!
W=!104068,!P<0.001).!In!total,!only!two!SNPs!changed!from!B!to!M!more!than!143!
40%.!!144!
!145!
The!second!scenario!assumes!plateauing!of!linked!neutral!SNPs!through!146!
recombination!during!the!spread!of!the!selected!SNP(s).!Again,!we!consider!this!147!
scenario!to!be!unlikely!since!probability!of!recombination!with!a!nonRselected!148!
chromosome!is!highest!at!the!onset!of!the!experiment.!Thus,!as!in!the!first!149!
scenario!above,!the!selected!allele!must!change!more!in!frequency!than!the!150!
neutral!linked!allele.!!Since!recombination!scales!with!distance!from!the!selected!151!
site,!we!asked!whether!for!the!2000!SNPs!identified!in!the!comparison!BRM!we!152!
find!a!decrease!in!allele!frequency!change!with!distance!from!a!putatively!153!
selected!SNP!by!comparing!the!middle!(M)!of!the!experiment!with!the!end!(E).!154!
The!comparison!BRM!indicated!that!only!a!very!narrow!region!of!about!600bp!155!
shows!elevated!allele!frequency!change!(Figure!4!and!Supplementary!Figure!8).!156!
This!graph!clearly!suggests!that!the!effect!of!hitchhiking!is!probably!restricted!to!157!
a!very!narrow!region.!Moreover,!we!did!not!observe!a!reduction!of!the!size!of!158!
this!window!as!compared!to!generation!37!(Supplementary!Fig.!8).!This!scenario!159!
can!therefore!also!not!readily!explain!the!plateauing!observed!in!our!experiment.!160!
!161!
Furthermore,!we!reduced!the!2000!candidate!SNPs!of!the!comparison!BRM!to!the!162!
most!significant!SNPs!with!a!minimal!physical!of!20!and!50!kiloRbaseRpair!163!
distance!to!each!other!(Supplementary!Fig.!9)!to!minimize!the!possibility!of!164!
hitchhiking!SNPs!contributing!to!the!pattern!of!the!trajectory.!The!results!for!165!
both!reduced!datasets!are!very!similar!to!the!full!dataset!(Figure!3),!which!166!
further!suggests!that!the!trajectories!are!not!a!result!of!linkage!disequilibrium.!167!! 8!
Exclusion'of'the'M;E'comparison'168!
In!addition!to!the!comparisons!BRM!and!BRE!discussed!in!the!manuscript,!we!also!169!
analyzed!the!third!comparison!between!M!and!E.!We!determined!the!top!170!
candidates!based!on!the!P4value!cutoff!from!the!top!0.001%!simulated!SNPs.!In!171!
contrast!to!the!4822!and!3490!candidates!found!for!BRM!and!BRE!respectively,!172!
the!MRE!comparison!only!yielded!391!candidates.!Additionally,!empirical!FDR!173!
calculated!from!the!simulated!data!(see!Material!and!Methods!for!a!description)!174!
resulted!in!a!more!than!10Rfold!higher!FDR!(>0.05)!for!MRE!as!compared!to!the!175!
other!comparisons!(BRE!and!BRM;!both!<0.005).!Since!we!cannot!exclude!the!176!
possibility!of!a!large!excess!of!false!positives!in!this!dataset!we!excluded!the!MRE!177!
dataset!from!all!further!analyses,!!178!
!179!
References'180!
!181!
Bollback!JP,!York!TL,!Nielsen!R!(2008)!Estimation!of!2Nes!from!temporal!allele!182!
frequency!data.!Genetics!179,!497R502.!183!
Dobzhansky!T,!Wright!S!(1941)!Genetics!of!Natural!Populations.!V.!Relations!184!
between!mutation!rate!and!accumulation!of!lethals!in!populations!of!185!
Drosophila#pseudoobscura.!Genetics!26,!23R51.!186!
Miyashita!N,!Langley!CH!(1988)!Molecular!and!phenotypic!variation!of!the!white!187!
locus!region!in!Drosophila#melanogaster.!Genetics!120,!199R212.!188!
!189!
!190!
191!! 9!
Supplementary'Figures'and'Tables'191!
!192!
Supplementary,Fig.,1.,Estimation,of,effective,population,size,from,193!
temporal,allele,frequency,data.!The!likelihood!of!different!effective!population!194!
sizes!was!estimated!from!1000!SNPs!from!each!major!chromosome!arm!195!
following!the!approach!of!(Bollback#et#al.!2008).!The!two!panels!show!the!196!
estimates!for!two!of!replicates.!While!the!likelihood!surface!is!quite!flat!for!most!197!
chromosome!arms,!it!is!apparent!that!the!effective!population!size!is!larger!than!198!
200,!independent!of!the!dataset!used!for!the!estimates.!,199!
!200!
Supplementary,Fig.,2.,Different,trajectories,of,selected,SNPs.!!We!201!
determined!the!2000!most!significant!SNPs!at!two!time!points!during!the!202!
laboratory!natural!selection!experiment.!The!allele!frequency!trajectories!of!203!
these!SNPs!were!followed!for!each!replicate!population!separately!by!comparing!204!
the!frequency!change!of!the!selected!allele!at!two!different!time!points!205!
(generations!15!and!37)!relative!to!the!beginning!of!the!experiment!(the!graphs!206!
show!the!two!replicates!for!which!no!data!are!shown!in!the!main!document).!(A),!207!
(B)!Trajectories!of!the!2000!most!significant!SNPs!in!the!comparison!between!208!
base!population!(B)!and!middle!(M)!population!(generations!15R23)!for!two!of!209!
the!three!replicates.!There!is!a!rapid!increase!in!frequency!of!the!selected!allele,!210!
but!only!a!very!slight!increase!during!the!rest!of!the!experiment.!(C)!and!(D)!211!
Trajectories!of!the!2000!most!significant!SNPs!in!the!comparison!base!212!
population!(B)!against!end!(E)!population!(generation!37)!for!two!of!the!three!213!
replicates.!These!SNPs!show!a!continuous!increase!in!frequency!throughout!the!214!! 10!
entire!experiment.!Thus,!there!are!clearly!two!distinct!classes!of!alleles!that!215!
exhibit!different!dynamics!in!allele!frequency!change!(AFC)!over!time.!Note!that!216!
the!significant!SNPs!were!identified!from!all!three!replicates,!but!for!greater!217!
clarity!only!the!trajectories!for!two!replicates!are!shown!here.!!218!
We!observe!a!high!congruence!among!the!three!replicate!populations.!219!
!220!
Supplementary,Fig.,3.!Allele,frequency,trajectories,for,all,SNPs.!Analogous!221!
to!Fig.!3!in!the!main!text,!but!for!all!candidate!SNPs!(cutRoff!based!on!top!0.001%!222!
of!the!simulated!SNPs)!rather!than!only!the!2000!significant!SNPs.!223!
!224!
Supplementary!Fig.,4,Frequency,distribution,of,the,slopes,of,allele,225!
frequency,changes,for,the,2000,most,significant,SNPs,identified,in,the,226!
comparisons,BAM,and,BAE.!For!every!significant!SNP!we!calculated!the!slope!for!227!
three!measurements!of!AFC!in!one!replicate:!baseRgeneration!15,!baseR228!
generation!27,!baseRgeneration!37.!!The!red!bars!show!the!frequency!229!
distribution!obtained!from!those!SNPs!that!were!significant!in!the!comparison!BR230!
M;!the!blue!bars!show!the!frequency!distribution!obtained!from!those!SNPs!that!231!
were!significant!in!the!comparison.!BRE.!As!expected!if!allele!frequencies!plateau,!232!
the!mode!of!the!slopes!from!the!BRM!data!set!is!around!zero.!In!contrast,!the!233!
slope!is!positive!for!those!SNPs!that!are!significant!in!the!comparison!BRE!(blue),!234!
suggesting!that!these!SNPs!show!a!steady!increase!in!frequency.!The!two!235!
distributions!are!significantly!different!(Wilcoxon!rank!sum!test:!W!=!625559.5,!236!
PRvalue!<!0.0001).!Note!for!clarity!that!the!slopes!shown!here!are!based!on!a!237!
single!replicate!only.!The!other!replicates!showed!qualitatively!identical!patterns!238!
(data!not!shown).!239!! 11!
Supplementary!Fig.,5,Frequency,distribution,of,the,slopes,of,allele,240!
frequency,changes,for,significant,SNPs,identified,in,the,comparisons,BAM,241!
and,BAE.!!We!repeated!the!same!kind!of!analysis!as!shown!in!Supplementary!Fig.!242!
4!but!now!only!using!those!time!point!comparisons!for!BRM!and!BRE!that!were!243!
not!used!for!identifying!candidate!SNPs!with!the!CMH!test:!thus,!we!calculated!244!
the!AFC!slopes!for!(i)!baseRgeneration!27!and!baseRgeneration!37!for!all!those!245!
SNPs!found!to!be!significant!in!the!comparison!BRM!(i.e.,!baseRgeneration!15)!and!246!
(ii)!baseRgeneration!15!and!baseRgeneration!27!for!the!significant!SNPs!from!the!247!
comparison!BRE!(i.e.,!baseRgeneration!37).!This!analysis!therefore!excludes!the!248!
actual!comparisons!used!for!identifying!candidate!SNPs!in!BRM!and!BRE!and!249!
might!thus!avoid!potential!bias!caused!by!conditioning!the!analysis!on!the!most!250!
significant!AFC.!As!expected,!this!procedure!generated!a!broader!distribution!of!251!
slopes!as!compared!to!those!in!Supplementary!Fig.!4,!but!statistically!confirms!252!
the!overall!distinction!between!the!two!classes!of!trajectories!(Wilcoxon!rank!253!
sum!test:!W!=!943253.5,!PRvalue!<!0.0001).!254!
!255!
Supplementary,Fig.,6,Allele,frequencies,of,selected,SNPs.,(A),Box!plots!256!
showing!allele!frequencies!of!the!2000!SNPs!most!significant!SNPs!in!the!257!
comparison!between!the!start!and!the!middle!of!the!experiment!(BRM)!in!258!
replicate!one.!(B)!shows!the!2000!most!significant!candidates!for!the!comparison!259!
between!the!start!and!the!end!of!the!experiment!(BRE)!of!replicate!one.!Note,!that!260!
for!this!replicate!an!additional!population!at!generation!27!was!sequenced,!261!
which!has!been!included!in!the!calculations!for!this!graph.!(C)!and!(D)!show!the!262!
analogous!datasets!for!replicate!two.!For!this!replicate,!generation!23!was!263!! 12!
sequenced!at!the!middle!of!the!experiment.!(E)!and!(F)!show!the!same!analyses!264!
for!replicate!three.!265!
!266!
Supplementary,Fig.,7,Allele,frequency,changes,for,significant,SNPs,267!
identified,in,the,comparisons,BAM.,The!2000!most!significant!SNPs!identified!268!
in!the!comparison!of!BRM!were!separately!analyzed!for!SNPs!with!the!selected!269!
allele!being!alleles!close!to!fixation!(≥0.9!,!blue)!and!SNPs!not!close!to!fixation!270!
(<0.9,!light!blue).!SNPs!with!the!selected!alleles!being!close!to!fixation!in!the!271!
middle!of!the!experiment!(M)!experienced!smaller!allele!frequency!changes!from!272!
the!base!population!(B)!to!the!middle!of!the!experiment!(M)!than!the!remaining!273!
selected!SNPs.!!!274!
!275!
Supplementary,Fig.,8,Decay,of,allele,frequency,changes,around,BAM,276!
candidate,SNPs.,Median,CMH!PRValues!of!SNPs!flanking!the!2000!most!277!
significant!SNPs!of!the!comparison!BRM!(red)!and!BRE!(blue)!grouped!into!100!bp!278!
windows!(as!in!Fig.!4).!The!median!of!2000!positionRadjusted!random!SNPs!is!279!
shown!in!light!red!(BRM)!and!light!blue!(BRE).!The!position!adjustment!is!needed!280!
since!the!recombination!environment!differs!along!the!chromosomes!and!we!281!
noted!some!heterogeneity!in!genetic!drift!among!the!chromosomes.!To!minimize!282!
possible!LD!with!selected!SNPs,!positionRadjusted!SNPs!were!selected!500!kb!283!
upstream!of!each!of!the!2000!selected!SNPs.!The!inset!is!a!blow!up!of!the!284!
genomic!region!around!the!candidate!SNPs!calculated!in!50!bp!windows.!Note,!285!
the!most!significant!SNPs!are!excluded!from!this!analysis.!!286!
!287!! 13!
Supplementary,Fig.,9,Allele,frequency,changes,of,subsets,of,the,candidates,288!
separated,by,a,large,distance.,289!
We!chose!the!most!significant!SNPs!from!the!top!2000!candidates!of!the!290!
comparison!BRM!and!filtered!for!SNPs!with!a!minimum!distance!of!20!(A)!and!50!291!
(B)!kilo!base!pairs!between!them!to!minimize!the!possibility!of!linkage!292!
disequilibrium!between!the!remaining!candidates.!AFC!was!calculated!and!293!
plotted!similarly!to!Figure!3.!294!
!295!
Supplementary,Fig.,10,Allele,frequency,changes,of,subsets,of,the,296!
candidates,located,outside,of,the,inversion,In(3R)P.,297!
We!subtracted!the!fraction!of!the!top!2000!candidate!SNPs!not!located!within!the!298!
region!of!the!In(3R)P!inversion!for!BRM!(A)!and!BRE!(B)!and!calculated!the!AFC!299!
according!to!the!methods!in!Figure!3.!300!
!301!
Supplementary,Fig.,11,Manhattan,plots,of,average,allele,frequency,changes,302!
and,cumulative,coverage.!Manhattan!plots!showing!the!average!AFC!across!all!303!
three!replicates!for!all!SNPs!between!base!and!generation!37!for!the!comparison!304!
BRM!(A)!and!the!base!and!generation!37!for!the!comparison!BRE!(B).!(C)!and!(D)!305!
show!the!cumulative!SNPRwise!coverages!of!all!six!populations!used!for!the!CMH!306!
tests!of!comparisons!BRM!and!BRE!respectively.!Note!that!the!highlighted!top!307!
2000!candidates!are!based!on!CMH!tests.!The!region!around!the!chorion!genes!308!
on!3L!and!the!1!mb!region!on!3R,!which!were!excluded!from!the!analyses!(see!309!
Material!and!Methods),!are!highlighted!in!green.!Candidate!SNPs!are!not!310!
enriched!in!regions!with!an!unusual!high!coverage.!!311!
!312!! 14!
Supplementary,Fig.,12,Distance,between,neighboring,candidate,SNPs.,313!
For!every!candidate!SNP,!we!calculated!the!distance!in!basepairs!to!the!closest!314!
neighbor!on!the!same!chromosome!and!plotted!the!histogram!of!the!distances!in!315!
100!bp!bins.!The!distribution!was!truncated!so!that!it!only!shows!the!316!
distribution!of!neighboring!candidate!SNPs!up!to!a!distance!of!10!kb.!Note!that!317!
more!than!40%!of!all!candidates!from!BRM!(red)!and!BRE!(blue)!are!located!318!
further!than!10!kb!away!from!their!nearest!neighbor.!!319!
!320!
Supplementary,Fig.,13,CMH,PAvalue,distribution,of,sequencing,and,321!
simulated,data.,Relative!frequencies!of!CMH!PRValues!for!all!SNPs!from!the!322!
sequencing!and!simulated!data!plotted!in!100!bins.!Intermediate!PRvalues!of!all!323!
datasets!are!uniformly!distributed.!However,!there!is!an!excess!of!highly!324!
significant!SNPs!in!the!BRM!and!the!BRE!comparisons!for!the!real!data,!an!effect!325!
that!is!much!stronger!than!for!the!corresponding!simulated!data.!Note!that!the!326!
levelingRoff!of!the!PRvalue!distribution!towards!1!might!be!a!result!of!the!327!
coverage!thresholds!used!for!SNP!calling.,328!
!329!
Supplementary,Fig.,14,AFC,trajectories,of,single,SNPs.,AFC!of!candidate!SNPs!330!
for!the!comparisons!BRM!(A)!and!BRE!(B)!for!replicate!1.!,331!
332!! 15!
Fig.!1!332!
!333!
10000!
10500!
11000!
11500!
12000!
0! 200! 400! 600! 800! 1000! 1200!
-ln
L!
Ne!
X 2L
2R 3L
3R  4 
!334!
!335!
10000!
10500!
11000!
11500!
12000!
0! 200! 400! 600! 800! 1000! 1200!
-ln
L!
Ne!
X 2L
2R 3L
3R 4 
!336!
!337!
338!! 16!
Fig.!2!338!
A)!339!
 % � )     % � )    
 �      
      
      
      
 $ ) &
!340!
!341!
!342!
B)!343!! 17!
 % � )     % � )    
 �      
      
      
      
 $ ) &
!344!
345!! 18!
C)!345!
 % � )     % � )    
 �      
      
      
      
 $ ) &
!346!
!347!
D)!348!
 % � )     % � )    
 �      
      
      
      
 $ ) &
349!! 19!
Fig.!3!350!
A)!351!
 % � )     % � )     % � )    
 �      
      
      
      
 $ ) &
!352!
!353!
B)!354!
 % � )     % � )     % � )    
 �      
      
      
      
 $ ) &
!355!! 20!
Fig.!4!356!
0 
20 
40 
60 
80 
100 
120 
140 
160 
-0
.0
30
 
-0
.0
25
 
-0
.0
20
 
-0
.0
15
 
-0
.0
10
 
-0
.0
05
 
0.000 0.005 0.010 0.015 0.020 0.025 0.030 0.035 0.040 0.045 0.050 0.055 0.060 
co
u
n
ts
 
slopes 
B-M 
B-E 
!357!
!358!
!359!
360!! 21!
Fig.!5! !360!
0 
20 
40 
60 
80 
100 
120 
140 
160 
-0
.0
30
 
-0
.0
25
 
-0
.0
20
 
-0
.0
15
 
-0
.0
10
 
-0
.0
05
 
0.000 0.005 0.010 0.015 0.020 0.025 0.030 0.035 0.040 0.045 0.050 0.055 0.060 
co
u
n
ts
 
slopes 
B-M 
B-E 
!361!
362!! 22!
Fig.!6!362!
A)!363!
B F15 F27 F37
0.0
0.2
0.4
0.6
0.8
1.0
allele frequencies
!364!
!365!
B!366!
B F15 F27 F37
0.0
0.2
0.4
0.6
0.8
1.0
allele frequencies
!367!
368!! 23!
C)!368!
B F23 F37
0.0
0.2
0.4
0.6
0.8
1.0
allele frequencies
!369!
!370!
D)!371!
B F23 F37
0.0
0.2
0.4
0.6
0.8
1.0
allele frequencies
!372!
!373!! 24!
E)!374!
B F15 F37
0.0
0.2
0.4
0.6
0.8
1.0
allele frequencies
!375!
!376!
F)!377!
B F15 F37
0.0
0.2
0.4
0.6
0.8
1.0
allele frequencies
378!! 25!
Fig.!7!379!
0 
0.05 
0.1 
0.15 
0.2 
0.25 
0.3 
0.35 
0.4 
0 
0.05 0.1 0.15 0.2 0.25 0.3 0.35 0.4 0.45 0.5 0.55 0.6 0.65 0.7 
re
la
tive
 fre
qu
en
cy 
AFC 
B-M >= 0.9 
B-M < 0.9 
!380!
381!! 26!
Fig.!8!381!
!382!
 % � (
rD Q G R P   % � (
 % � 0
rD Q G R P   % � 0
0
2
4
6
8
 �         �         �         �      0                               
      
      
      
2.0
      
3.0
      
4.0
distance to candidate
 � O R J       3 �
VD O X H  
 �             �           �           �          0                                           
!383!
384!! 27!
Fig.!9!384!
!385!
A)!386!
●
●
●
●●
●
●
B−F15 B−F27 B−F37
−0.5
0.0
0.5
1.0
AFC
!387!
!388!
!389!
!390!
!391!
!392!
!393!
!394!
!395!
!396!
!397!
!398!! 28!
B)!399!
●
● ●
B−F15 B−F27 B−F37
−0.5
0.0
0.5
1.0
AFC
!400!
401!! 29!
Fig.!10!401!
!402!
A)!403!
 % � )     % � )     % � )    
 �      
      
      
      
 $ ) &
!404!
B)!405!
 % � )     % � )     % � )    
 �      
      
      
      
 $ ) &
!406!! 30!
Fig.!11!!407!
A!408!
!409!
!410!
!411!
!412!
B!413!
!414!
!415!
!416!
C!417!! 31!
!418!
!419!
D!420!
!421!
422!! 32!
Fig.!12!422!
!423!
0 
100 
200 
300 
400 
500 
600 
700 
800 
900 
1000 
0 
500 1000 1500 2000 2500 3000 3500 4000 4500 5000 5500 6000 6500 7000 7500 8000 8500 9000 9500 
>1
00
00
 
co
un
ts 
distance [bp]
BF15 
BF37 
!424!
425!! 33!
Fig.!13!!425!
!426!
0 
0.01 
0.02 
0.03 
0.04 
0.05 
0.06 
0.01 0.06 0.1
1 
0.16 0.21 0.26 0.31 0.36 0.41 0.46 0.51 0.56 0.61 0.66 0.71 0.76 0.81 0.86 0.91 0.96 
re
la
tive
 fre
qu
en
cy 
P-Values 
B-M 
B-M sim 
B-E 
B-E sim 
!427!
428!! 34!
Fig.!14!428!
!429!
A!430!
 �      
      
      
      
AFC
 % � )     % � )     % � )    
!431!
!432!
!433!
!434!
!435!
!436!
!437!
!438!
!439!
!440!! 35!
B!441!
!442!
 �      
      
      
      
AFC
 % � )     % � )     % � )    
!443!
!444!
445!! 36!
Supp.!Table!1:!Coverage!for!each!population!445!
generation replicate meancoverage
0 1 64
0 2 30
0 3 55
15 2 50
15 3 45
23 1 41
27 3 55
37 1 30
37 2 30
37 3 30
,446!
447!! 37!
Supp.!Table!2:!π!estimates!for!each!chromosome!arm!and!population!(replicate!447!
3)!448!
 Base 
population 
F 37
X 0.00345 0.00341
2L 0.00708 0.00686
2R 0.00550 0.00510
3L 0.00594 0.00511
3R 0.00538 0.00458
4 0.00075 0.00072
449!! 38!
Supp.!Table!3:!!Distribution!of!all!SNPs!and!the!2000!most!significant!SNPS!for!the!comparison!B@M!and!B@E!!449!
  B-M B-E 
 AllSNPs SignificantSNPs AllSNPs SignificantSNPs
Chromosome count fraction count fraction count fraction count fraction 
X 181646 11.16% 6 0.30% 170827 11.25% 18 0.90% 
2L 410267 25.20% 232 11.60% 386065 25.42% 102 5.10% 
2R 287394 17.66% 121 6.05% 267927 17.64% 72 3.60% 
3L 369552 22.70% 146 7.30% 341889 22.51% 347 17.35% 
3R 373089 22.92% 1491 74.55% 346593 22.82% 1460 73.00% 
4 1991 0.12% 0 0.00% 1945 0.13% 0 0.00% 
other 3840 0.002359043 4 0.20% 3462 0.23% 1 0.05% 
total 1627779 100.00% 2000 100.00% 1518708 100% 2000 100% 
!450!
!451!
!452!
!453!
!454!
!455!
!456!
!457!! 39!
Supp.!Table!4:!!Distribution!of!all!SNPs!and!the!2000!most!significant!SNPS!on!chromosome!3R!for!the!comparison!B@M!and!B@E!!458!
  B-M B-E 
 AllSNPs SignificantSNPs AllSNPs SignificantSNPs
location count fraction count fraction count fraction count fraction 
Inside In(3R)Payne 149829 40.16% 783 52.52% 141333 40.78% 666 45.62% 
OutsideIn(3R)Payne 223260 59.84% 708 47.48% 205260 59.22% 794 54.38% 
3R 373089 100.00% 1491 100.00% 346593 100.00% 1460 100.00% 
!459!
460!! 40!
Supp.!Table!5:!!Frequency!of!the!inversion!In(3R)Payne+determined!by!PCR!460!
Population Frequency
Base population replicate 1 0.11
F18 replicate 1 0.04
F38 replicate 1 0.02
F 38 replicate 2 0.01
!461!
!462!
463!! 41!
Supp.!Table!6:!Distribution!of!all!SNPs!and!the!2000!most!significant!SNPs!split!by!genomic!feature!for!the!comparison!B@M!and!B@E.!All!463!
categories!were!tested!for!significant!over@!or!underrepresentation!of!candidate!SNPs!by!Χ2!tests!with!one!degree!of!freedom.!P@Values!464!
thresholds!were!Bonferroni@corrected!for!multiple!testing!(α= 0.0056). Bold!categories!are!significantly!over@!(indicated!by!@)!or!465!
underrepresented!(indicated!by!+).!466!
  B-M B-E 
 full candidate full candidate 
SNP_Effect count fraction count fraction count fraction count fraction 
3PRIME_UTR 58996 3.32% 71 3.24% 55463 3.35% 102 4.68%+ 
5PRIME_UTR 37721 2.13% 51 2.33% 34696 2.10% 49 2.25% 
DOWNSTREAM 52924 2.98% 61 2.78% 50381 3.04% 93 4.26%+ 
INTERGENIC 510045 28.74% 532 24.27%- 477806 28.86% 623 28.56% 
INTRON 801289 45.15% 1102 50.27%+ 750478 45.33% 1065 48.83%+ 
NON_SYNONYMOUS_CODING 65541 3.69% 116 5.29%+ 59015 3.56% 87 3.99% 
SYNONYMOUS_CODING 179425 10.11% 166 7.57%- 162898 9.84% 86 3.94%- 
UPSTREAM 61438 3.46% 88 4.01% 58077 3.51% 67 3.07% 
other 7434 0.42% 5 0.23% 6800 0.41% 9 0.41% 
total 1774813 100.00% 2192 100.00% 1655614 100.00% 2181 100.00% 
467!! 42!
Supp.!Table!7:!Median!allele!frequency!changes!of!all!pairwise!population!comparisons!in!replicate!one!of!the!top!2000!candidates!from!467!
the!cage!experiment!and!the!top!2000!candidates!of!the!simulated!data.!468!
  B-F15 B-F27 B-F37
B-M 0.282 0.296 0.309
B-M sim 0.206 0.087 0.128
B-E 0.167 0.319 0.417
B-E sim 0.085 0.126 0.304
!469!
!470!
!471!
!472!
!473!
!474!
!475!
!476!
!477!
!478!! 43!
Supp.!Table!8:!Table!of!overrepresented!GO!Terms!with!an!FDR!≤!0.4!for!datasets!BOM!and!BOE.!Column!1!shows!the!name!of!the!GO!479!
category;!Column!2!the!expected!number!of!genes!found!in!this!category!from!simulations;!and!Column!3!the!observed!number!of!genes!480!
from!the!data.!Column!4!and!5!show!the!POvalue!and!FDR,!respectively.!The!last!two!columns!show!a!description!of!the!GO!category!and!481!
the!names!of!the!candidate!genes!detected!for!this!category.!See!GO.xls!482!
!483!
